# Supplementary material for: Thermal Conductivity of Polyvinylidene Fluoride Films with a Multi-Scale Framework
Source: Polymers (Basel). 2023 May 16;15(10):2331. doi: 10.3390/polym15102331 (PMC10221381; doi:10.3390/polym15102331)
Supplement: Supplementary file 1 [file polymers-15-02331-s001.zip]

Archive with 1 entries (1 files):
- polymers-2332032-supplementary.pdf
